# Supplementary material for: PbS Quantum Dots-Decorated BiVO4 Photoanodes for Highly Efficient Photoelectrochemical Hydrogen Production
Source: Nanomaterials (Basel). 2023 Feb 22;13(5):799. doi: 10.3390/nano13050799 (PMC10005482; doi:10.3390/nano13050799)
Supplement: Supplementary file 1 [file nanomaterials-13-00799-s001.zip]

Archive with 1 entries (1 files):
- nanomaterials-2183648-supplementary.pdf
